# Supplementary material for: Enhancing credit card fraud detection with a stacking-based hybrid machine learning approach
Source: PeerJ Comput Sci. 2025 Sep 2;11:e3007. doi: 10.7717/peerj-cs.3007 (PMC12453863; doi:10.7717/peerj-cs.3007)
Supplement: Supplemental Information 1 [file peerj-cs-11-3007-s001.ipynb]

# %% [code]
# Novel hybrid staking ML model 

# %% [markdown]
# analysis

# %% [code]
import pandas as pd

df = pd.read_csv('creditcardfull.csv')
df


# %% [code]
# Check for missing values in the DataFrame and sum them up
missing_values_count = df.isnull().sum().sum()

# Display the total count of missing values
print("Total count of missing values:", missing_values_count)


# %% [code]
df.columns

# %% [code]
import pandas as pd
from sklearn.preprocessing import StandardScaler

# Load the dataset
df = pd.read_csv('creditcardfull.csv')

# Separate the features (X) and target variable (y)
X = df.drop('Class', axis=1)
y = df['Class']

# Initialize the StandardScaler
scaler = StandardScaler()

# Fit and transform the features (X)
X_scaled = scaler.fit_transform(X)

# Convert the scaled features back to a DataFrame
X_scaled_df = pd.DataFrame(X_scaled, columns=X.columns)

# Concatenate the scaled features with the target variable
df_scaled = pd.concat([X_scaled_df, y], axis=1)

# Display the scaled DataFrame
print(df_scaled)

# %% [code]
import seaborn as sns
import numpy as np
import matplotlib.pyplot as plt  # Importing matplotlib.pyplot

# Calculate feature importance (you can replace this with any feature selection method)
correlation_matrix = df.corr()
feature_importance = correlation_matrix['Class'].abs().sort_values(ascending=False)

# Plot the correlation matrix
plt.figure(figsize=(16, 12))
plt.title('Credit Card Transactions Features Correlation Plot (Pearson)')

# Create a mask to hide the upper triangle of the plot
mask = np.triu(np.ones_like(correlation_matrix, dtype=bool))

# Use a diverging color palette and annotate the values
sns.heatmap(correlation_matrix, annot=True, fmt=".2f", cmap=sns.diverging_palette(220, 10, as_cmap=True), linewidths=0.1, mask=mask)

# Sort features based on their importance
sorted_features = feature_importance.index[:19]  # Select top 19 features

# Display top features and their importance
print("Top 15 Features and Their Importance:")
for feature in sorted_features:
    print(f"{feature}: {feature_importance[feature]}")

plt.xticks(rotation=45)  # Rotate x-axis labels for better readability
plt.show()

# %% [code]
import seaborn as sns
import matplotlib.pyplot as plt

# Compute the correlation matrix
correlation_matrix = df.corr()

# Sort the correlation values with the target variable 'Class' in descending order
correlation_with_class = correlation_matrix['Class'].abs()
correlation_with_class_sorted = correlation_with_class.sort_values(ascending=False)

# Select the top 15 features with the highest correlation coefficients
top_features = correlation_with_class_sorted.head(18).index  # Top 18 features

# Plot the correlation matrix
plt.figure(figsize=(12, 10))
sns.heatmap(correlation_matrix.loc[top_features, top_features], annot=True, cmap='coolwarm', fmt=".2f", linewidths=0.5)
plt.title('Correlation Matrix of Top 18 Features with Target Variable "Class"')
plt.xticks(rotation=45)  # Rotate x-axis labels for better readability
plt.yticks(rotation=0)   # Rotate y-axis labels for better readability
plt.tight_layout()
plt.show()

# %% [code]
from sklearn.ensemble import RandomForestClassifier
import matplotlib.pyplot as plt

# Split the data into features (X) and target variable (y)
X = df.drop('Class', axis=1)
y = df['Class']

# Initialize RandomForestClassifier
rf_model = RandomForestClassifier(n_estimators=100, random_state=42)

# Fit the model to the data
rf_model.fit(X, y)

# Get feature importances
feature_importances = rf_model.feature_importances_

# Sort feature importances in descending order
sorted_indices = np.argsort(feature_importances)[::-1]

# Get all features and their importances
all_features = X.columns[sorted_indices]
all_importances = feature_importances[sorted_indices]

# Plotting Random Forest feature importance for all features
plt.figure(figsize=(10, 8))
plt.barh(range(len(all_features)), all_importances, align='center')
plt.yticks(range(len(all_features)), all_features)
plt.xlabel('Feature Importance')
plt.ylabel('Feature')
plt.title('Random Forest Feature Importance')
plt.gca().invert_yaxis()  # Invert y-axis to have the most important feature at the top
plt.show()

# %% [code]
from sklearn.inspection import permutation_importance
import matplotlib.pyplot as plt
import pandas as pd

# Split the data into features (X) and target variable (y)
X = df.drop('Class', axis=1)
y = df['Class']

# Initialize your model (e.g., RandomForestClassifier, DecisionTreeClassifier, etc.)
# Replace the following lines with the initialization of your model
from sklearn.ensemble import RandomForestClassifier
model = RandomForestClassifier(n_estimators=100, random_state=42)

# Fit the model to the data
model.fit(X, y)

# Perform permutation feature importance
perm_importance = permutation_importance(model, X, y, n_repeats=10, random_state=42)
perm_feature_importances = perm_importance.importances_mean

# Sort feature importances in descending order
sorted_indices = np.argsort(perm_feature_importances)[::-1]

# Get all features and their importances
all_features = X.columns[sorted_indices]
all_importances = perm_feature_importances[sorted_indices]

# Plotting permutation feature importance for all features
plt.figure(figsize=(10, 8))
plt.barh(range(len(all_features)), all_importances, align='center')
plt.yticks(range(len(all_features)), all_features)
plt.xlabel('Feature Importance')
plt.ylabel('Feature')
plt.title('Permutation Feature Importance')
plt.gca().invert_yaxis()  # Invert y-axis to have the most important feature at the top
plt.show()

# %% [code]
import xgboost as xgb
import matplotlib.pyplot as plt
import pandas as pd

# Split the data into features (X) and target variable (y)
X = df.drop('Class', axis=1)
y = df['Class']

# Initialize XGBoost Classifier
xgb_model = xgb.XGBClassifier(random_state=42)

# Fit the model to the data
xgb_model.fit(X, y)

# Get feature importances
feature_importances = xgb_model.feature_importances_

# Sort feature importances in descending order
sorted_indices = np.argsort(feature_importances)[::-1]

# Get all features and their importances
all_features = X.columns[sorted_indices]
all_importances = feature_importances[sorted_indices]

# Plotting XGBoost feature importance for all features
plt.figure(figsize=(10, 8))
plt.barh(range(len(all_features)), all_importances, align='center')
plt.yticks(range(len(all_features)), all_features)
plt.xlabel('Feature Importance')
plt.ylabel('Feature')
plt.title('XGBoost Feature Importance')
plt.gca().invert_yaxis()  # Invert y-axis to have the most important feature at the top
plt.show()

# %% [code]
# Omit the 'Time' column from the DataFrame
df = df.drop(columns=['Time'])

# Display the first few rows of the DataFrame without the 'Time' column
df.head()

# %% [code]
# Assuming your DataFrame is named df_selected_features
# If not, replace df_selected_features with the name of your DataFrame

# Selected features
selected_features = ['Class','V1', 'V2', 'V3','V4','V5','V6','V7','V9','V10','V11','V12','V14','V16','V17','V18','V19','V21']
df_selected_features = df[selected_features]


# Display the selected features with manual reordering
print("Selected Features (Manual Reordering):")
print(df_selected_features.head())

# %% [code]
# Assuming your DataFrame is named df_selected_features
# If not, replace df_selected_features with the name of your DataFrame

# Manually reorder the columns as needed
df_selected_features = df_selected_features[['Class', 'V1', 'V2', 'V3', 'V4', 'V5', 'V6', 'V7', 'V9', 'V10', 'V11', 'V12', 'V14', 'V16', 'V17', 'V18', 'V19', 'V21']]

# Display the selected features with manual reordering
print("Selected Features (Manual Reordering):")
print(df_selected_features.head())

# %% [code]
# Display the selected features
print("Selected Features:")
print(df_selected_features.columns)

# %% [code]
import seaborn as sns
import numpy as np
import matplotlib.pyplot as plt  # Importing matplotlib.pyplot

# Calculate feature importance (you can replace this with any feature selection method)
correlation_matrix = df_selected_features.corr()
feature_importance = correlation_matrix['Class'].abs().sort_values(ascending=False)

# Plot the correlation matrix
plt.figure(figsize=(16, 12))
plt.title('Credit Card Transactions Features Correlation Plot (Pearson)')

# Create a mask to hide the upper triangle of the plot
mask = np.triu(np.ones_like(correlation_matrix, dtype=bool))

# Use a diverging color palette and annotate the values
sns.heatmap(correlation_matrix, annot=True, fmt=".2f", cmap=sns.diverging_palette(220, 10, as_cmap=True), linewidths=0.1, mask=mask)

# Sort features based on their importance
sorted_features = feature_importance.index[:18]  # Select top 15 features

# Display top features and their importance
print("Top 18 Features and Their Importance:")
for feature in sorted_features:
    print(f"{feature}: {feature_importance[feature]}")

plt.xticks(rotation=45)  # Rotate x-axis labels for better readability
plt.show()

# %% [code]
# Display the selected features
print("Selected Features:")
print(df_selected_features.columns)

# %% [code]
# DT 

# %% [code]
%%time
from sklearn.model_selection import train_test_split, cross_val_score
from sklearn.tree import DecisionTreeClassifier
from sklearn.metrics import roc_auc_score, roc_curve, accuracy_score, precision_score, recall_score, f1_score, confusion_matrix, classification_report
import matplotlib.pyplot as plt
import seaborn as sns

# Assuming df_selected_features contains the selected features and the target variable 'Class'

# Split the data into features (X) and target variable (y)
X = df_selected_features.drop('Class', axis=1)
y = df_selected_features['Class']

# Initialize the DecisionTreeClassifier with specified hyperparameters
tree_params = {
    'max_depth': 70,
    'min_samples_split': 8,
    'min_samples_leaf': 10,
    'criterion': "entropy"
}
clf = DecisionTreeClassifier(**tree_params)

# Perform 5-fold cross-validation and compute cross-validation scores
cv_scores = cross_val_score(clf, X, y, cv=5)

# Split the data into training and testing sets
X_train, X_test, y_train, y_test = train_test_split(X, y, test_size=0.2, random_state=42)

# Train the model
clf.fit(X_train, y_train)

# Predict the probabilities for the positive class
y_probs = clf.predict_proba(X_test)[:, 1]

# Calculate AUC-ROC
auc_roc = roc_auc_score(y_test, y_probs)
print("AUC-ROC Score:", auc_roc)

# Plot ROC Curve
fpr, tpr, thresholds = roc_curve(y_test, y_probs)
plt.figure(figsize=(8, 6))
plt.plot(fpr, tpr, label='ROC Curve (AUC = {:.2f})'.format(auc_roc))
plt.plot([0, 1], [0, 1], 'k--')  # Random guessing line
plt.xlabel('False Positive Rate')
plt.ylabel('True Positive Rate')
plt.title('ROC Curve')
plt.legend()
plt.show()

# Predict the classes for the test set
y_pred = clf.predict(X_test)

# Evaluate the model
accuracy = accuracy_score(y_test, y_pred)
precision = precision_score(y_test, y_pred)
recall = recall_score(y_test, y_pred)
f1 = f1_score(y_test, y_pred)

print("\nModel Evaluation:")
print("Accuracy:", accuracy)
print("Precision:", precision)
print("Recall:", recall)
print("F1 Score:", f1)

# Confusion Matrix
conf_matrix = confusion_matrix(y_test, y_pred)
print("\nConfusion Matrix:")
print(conf_matrix)

# Plot confusion matrix
plt.figure(figsize=(8, 6))
sns.heatmap(conf_matrix, annot=True, cmap='Blues', fmt='g', cbar=False)
plt.xlabel('Predicted labels')
plt.ylabel('True labels')
plt.title('Confusion Matrix (Decision Tree)')  # Updated title with algorithm name
plt.show()

# Classification Report
class_report = classification_report(y_test, y_pred)
print("\nClassification Report:")
print(class_report)

# Display cross-validation scores
print("\nCross-Validation Scores:", cv_scores)
print("Mean Cross-Validation Score:", cv_scores.mean())

# %% [code]
import numpy as np

# Assuming X_train is your input training data
# Assuming X_test is your input testing data

# Check the shape of the training data
print("Shape of training data (X_train):", X_train.shape)

# Check the shape of the testing data
print("Shape of testing data (X_test):", X_test.shape)

# Assuming the second dimension corresponds to the length of each sample
length_of_sample = X_train.shape[1]
print("Length of each sample:", length_of_sample)

# %% [code]
#RF

# %% [code]
%%time
from sklearn.metrics import roc_auc_score, roc_curve
from sklearn.ensemble import RandomForestClassifier
from sklearn.model_selection import train_test_split, cross_val_score
from sklearn.metrics import accuracy_score, precision_score, recall_score, f1_score, confusion_matrix, classification_report
import matplotlib.pyplot as plt
import seaborn as sns

# Split the data into features (X) and target variable (y)
X = df_selected_features.drop('Class', axis=1)
y = df_selected_features['Class']

# Split the data into training and testing sets
X_train, X_test, y_train, y_test = train_test_split(X, y, test_size=0.2, random_state=42)

# Initialize the RandomForestClassifier with specified hyperparameters
rf_params = {
    'n_estimators': 100,          # Number of trees in the forest
    'max_depth': 10,              # Maximum depth of each tree
    'min_samples_split': 2,       # Minimum samples required to split an internal node
    'min_samples_leaf': 1,        # Minimum samples required at a leaf node
    'random_state': 42            # Random state for reproducibility
}
clf_rf = RandomForestClassifier(**rf_params)

# Cross-validation scores
cv_scores = cross_val_score(clf_rf, X, y, cv=5, scoring='roc_auc')
print("Cross-validation Scores (5-fold):", cv_scores)

# Train the model
clf_rf.fit(X_train, y_train)

# Predict the probabilities for the positive class
y_probs_rf = clf_rf.predict_proba(X_test)[:, 1]

# Calculate AUC-ROC
auc_roc_rf = roc_auc_score(y_test, y_probs_rf)
print("AUC-ROC Score:", auc_roc_rf)

# Plot ROC Curve
fpr_rf, tpr_rf, thresholds_rf = roc_curve(y_test, y_probs_rf)
plt.figure(figsize=(8, 6))
plt.plot(fpr_rf, tpr_rf, label='ROC Curve (AUC = {:.2f})'.format(auc_roc_rf))
plt.plot([0, 1], [0, 1], 'k--')  # Random guessing line
plt.xlabel('False Positive Rate')
plt.ylabel('True Positive Rate')
plt.title('ROC Curve - Random Forest Classifier')
plt.legend()
plt.show()

# Predict the classes for the test set
y_pred_rf = clf_rf.predict(X_test)

# Evaluate the model
accuracy_rf = accuracy_score(y_test, y_pred_rf)
precision_rf = precision_score(y_test, y_pred_rf)
recall_rf = recall_score(y_test, y_pred_rf)
f1_rf = f1_score(y_test, y_pred_rf)

print("\nRandom Forest Model Evaluation:")
print("Accuracy:", accuracy_rf)
print("Precision:", precision_rf)
print("Recall:", recall_rf)
print("F1 Score:", f1_rf)

# Confusion Matrix
conf_matrix_rf = confusion_matrix(y_test, y_pred_rf)
print("\nConfusion Matrix:")
print(conf_matrix_rf)

# Plot confusion matrix
plt.figure(figsize=(8, 6))
sns.heatmap(conf_matrix_rf, annot=True, cmap='Blues', fmt='g', cbar=False)
plt.xlabel('Predicted labels')
plt.ylabel('True labels')
plt.title('Confusion Matrix - Random Forest')
plt.show()

# Classification Report
class_report_rf = classification_report(y_test, y_pred_rf)
print("\nClassification Report:")
print(class_report_rf)

# %% [code]
# SVM

# %% [code]
%%time
from sklearn.metrics import roc_auc_score, roc_curve
from sklearn.svm import SVC
from sklearn.model_selection import train_test_split, cross_val_score
from sklearn.metrics import accuracy_score, precision_score, recall_score, f1_score, confusion_matrix, classification_report
import matplotlib.pyplot as plt
import seaborn as sns

# Split the data into features (X) and target variable (y)
X = df_selected_features.drop('Class', axis=1)
y = df_selected_features['Class']

# Initialize the SVC (Support Vector Classifier) with specified hyperparameters
svm_params = {
    'kernel': 'rbf',      # Kernel type (you can try different kernels)
    'C': 1.0,             # Regularization parameter
    'gamma': 'scale',     # Kernel coefficient (auto, scale, or a float)
    'random_state': 42    # Random state for reproducibility
}
clf_svm = SVC(**svm_params)

# Perform 5-fold cross-validation and compute cross-validation scores
cv_scores_svm = cross_val_score(clf_svm, X, y, cv=5)

# Split the data into training and testing sets
X_train, X_test, y_train, y_test = train_test_split(X, y, test_size=0.2, random_state=42)

# Train the model
clf_svm.fit(X_train, y_train)

# Predict the probabilities for the positive class
y_probs_svm = clf_svm.decision_function(X_test)

# Calculate AUC-ROC
auc_roc_svm = roc_auc_score(y_test, y_probs_svm)
print("AUC-ROC Score:", auc_roc_svm)

# Plot ROC Curve
fpr_svm, tpr_svm, thresholds_svm = roc_curve(y_test, y_probs_svm)
plt.figure(figsize=(8, 6))
plt.plot(fpr_svm, tpr_svm, label='ROC Curve (AUC = {:.2f})'.format(auc_roc_svm))
plt.plot([0, 1], [0, 1], 'k--')  # Random guessing line
plt.xlabel('False Positive Rate')
plt.ylabel('True Positive Rate')
plt.title('ROC Curve - SVM')
plt.legend()
plt.show()

# Predict the classes for the test set
y_pred_svm = clf_svm.predict(X_test)

# Evaluate the SVM model
accuracy_svm = accuracy_score(y_test, y_pred_svm)
precision_svm = precision_score(y_test, y_pred_svm)
recall_svm = recall_score(y_test, y_pred_svm)
f1_svm = f1_score(y_test, y_pred_svm)

print("\nSVM Model Evaluation:")
print("Accuracy:", accuracy_svm)
print("Precision:", precision_svm)
print("Recall:", recall_svm)
print("F1 Score:", f1_svm)

# Confusion Matrix
conf_matrix_svm = confusion_matrix(y_test, y_pred_svm)
print("\nConfusion Matrix:")
print(conf_matrix_svm)

# Plot confusion matrix
plt.figure(figsize=(8, 6))
sns.heatmap(conf_matrix_svm, annot=True, cmap='Blues', fmt='g', cbar=False)
plt.xlabel('Predicted labels')
plt.ylabel('True labels')
plt.title('Confusion Matrix - SVM')
plt.show()

# Classification Report
class_report_svm = classification_report(y_test, y_pred_svm)
print("\nClassification Report:")
print(class_report_svm)

# Display cross-validation scores
print("\nCross-Validation Scores:", cv_scores_svm)
print("Mean Cross-Validation Score:", cv_scores_svm.mean())

# %% [code]
# xgboost

# %% [code]
%%time
from sklearn.metrics import roc_auc_score, roc_curve
import xgboost as xgb
from sklearn.model_selection import train_test_split, cross_val_score
from sklearn.metrics import accuracy_score, precision_score, recall_score, f1_score, confusion_matrix, classification_report
import matplotlib.pyplot as plt
import seaborn as sns

# Split the data into features (X) and target variable (y)
X = df_selected_features.drop('Class', axis=1)
y = df_selected_features['Class']

# Initialize the XGBoost classifier with specified hyperparameters
xgb_params = {
    'objective': 'binary:logistic',  # Objective function
    'eval_metric': 'logloss',         # Evaluation metric
    'eta': 0.1,                       # Learning rate
    'max_depth': 6,                   # Maximum depth of each tree
    'subsample': 0.8,                 # Subsample ratio of the training instances
    'colsample_bytree': 0.8,          # Subsample ratio of columns when constructing each tree
    'seed': 42                        # Random seed for reproducibility
}
clf_xgb = xgb.XGBClassifier(**xgb_params)

# Perform 5-fold cross-validation and compute cross-validation scores
cv_scores_xgb = cross_val_score(clf_xgb, X, y, cv=5)

# Split the data into training and testing sets
X_train, X_test, y_train, y_test = train_test_split(X, y, test_size=0.2, random_state=42)

# Train the model
clf_xgb.fit(X_train, y_train)

# Predict the probabilities for the positive class
y_probs_xgb = clf_xgb.predict_proba(X_test)[:, 1]

# Calculate AUC-ROC
auc_roc_xgb = roc_auc_score(y_test, y_probs_xgb)
print("AUC-ROC Score:", auc_roc_xgb)

# Plot ROC Curve
fpr_xgb, tpr_xgb, thresholds_xgb = roc_curve(y_test, y_probs_xgb)
plt.figure(figsize=(8, 6))
plt.plot(fpr_xgb, tpr_xgb, label='ROC Curve (AUC = {:.2f})'.format(auc_roc_xgb))
plt.plot([0, 1], [0, 1], 'k--')  # Random guessing line
plt.xlabel('False Positive Rate')
plt.ylabel('True Positive Rate')
plt.title('ROC Curve - XGBoost Classifier')
plt.legend()
plt.show()

# Predict the classes for the test set
y_pred_xgb = clf_xgb.predict(X_test)

# Evaluate the XGBoost model
accuracy_xgb = accuracy_score(y_test, y_pred_xgb)
precision_xgb = precision_score(y_test, y_pred_xgb)
recall_xgb = recall_score(y_test, y_pred_xgb)
f1_xgb = f1_score(y_test, y_pred_xgb)

print("\nXGBoost Model Evaluation:")
print("Accuracy:", accuracy_xgb)
print("Precision:", precision_xgb)
print("Recall:", recall_xgb)
print("F1 Score:", f1_xgb)

# Confusion Matrix
conf_matrix_xgb = confusion_matrix(y_test, y_pred_xgb)
print("\nConfusion Matrix:")
print(conf_matrix_xgb)

# Plot confusion matrix
plt.figure(figsize=(8, 6))
sns.heatmap(conf_matrix_xgb, annot=True, cmap='Blues', fmt='g', cbar=False)
plt.xlabel('Predicted labels')
plt.ylabel('True labels')
plt.title('Confusion Matrix - XGBoost')
plt.show()

# Classification Report
class_report_xgb = classification_report(y_test, y_pred_xgb)
print("\nClassification Report:")
print(class_report_xgb)

# Display cross-validation scores
print("\nCross-Validation Scores:", cv_scores_xgb)
print("Mean Cross-Validation Score:", cv_scores_xgb.mean())

# %% [code]
#cat

# %% [code]
%%time
from catboost import CatBoostClassifier
from sklearn.model_selection import train_test_split, cross_val_score
from sklearn.metrics import accuracy_score, precision_score, recall_score, f1_score, confusion_matrix, classification_report, roc_auc_score, roc_curve
import matplotlib.pyplot as plt
import seaborn as sns

# Split the data into features (X) and target variable (y)
X = df_selected_features.drop('Class', axis=1)
y = df_selected_features['Class']

# Split the data into training and testing sets
X_train, X_test, y_train, y_test = train_test_split(X, y, test_size=0.2, random_state=42)

# Initialize the CatBoost classifier with specified hyperparameters
catboost_params = {
    'iterations': 190,       # Increase number of iterations
    'learning_rate': 0.07,    # Lower learning rate for more stable training
    'depth': 8,               # Increase depth for more complex trees
    'l2_leaf_reg': 1.0,       # Regularization parameter for L2 regularization
    'random_state': 42        # Random state for reproducibility
}
clf_catboost = CatBoostClassifier(**catboost_params)

# Perform 5-fold cross-validation and compute cross-validation scores
cv_scores = cross_val_score(clf_catboost, X, y, cv=5, scoring='accuracy')

print("Cross-Validation Scores:", cv_scores)
print("Mean CV Accuracy:", cv_scores.mean())

# Fit the model on the entire training data
clf_catboost.fit(X_train, y_train, verbose=100)  

# Predict probabilities for the positive class
y_proba_catboost = clf_catboost.predict_proba(X_test)[:, 1]

# Calculate AUC score
auc_catboost = roc_auc_score(y_test, y_proba_catboost)
print("AUC:", auc_catboost)

# Plot ROC curve
fpr, tpr, thresholds = roc_curve(y_test, y_proba_catboost)
plt.figure(figsize=(8, 6))
plt.plot(fpr, tpr, label='ROC Curve (AUC = {:.2f})'.format(auc_catboost))
plt.plot([0, 1], [0, 1], 'k--')  # Random guessing line
plt.xlabel('False Positive Rate')
plt.ylabel('True Positive Rate')
plt.title('ROC Curve - CatBoost')
plt.legend()
plt.show()

# Predict the classes for the test set
y_pred_catboost = clf_catboost.predict(X_test)

# Evaluate the CatBoost model
accuracy_catboost = accuracy_score(y_test, y_pred_catboost)
precision_catboost = precision_score(y_test, y_pred_catboost)
recall_catboost = recall_score(y_test, y_pred_catboost)
f1_catboost = f1_score(y_test, y_pred_catboost)

print("\nCatBoost Model Evaluation:")
print("Accuracy:", accuracy_catboost)
print("Precision:", precision_catboost)
print("Recall:", recall_catboost)
print("F1 Score:", f1_catboost)

# Confusion Matrix
conf_matrix_catboost = confusion_matrix(y_test, y_pred_catboost)
print("\nConfusion Matrix:")
print(conf_matrix_catboost)

# Plot confusion matrix
plt.figure(figsize=(8, 6))
sns.heatmap(conf_matrix_catboost, annot=True, cmap='Blues', fmt='g', cbar=False)
plt.xlabel('Predicted labels')
plt.ylabel('True labels')
plt.title('Confusion Matrix - CatBoost')
plt.show()

# Classification Report
class_report_catboost = classification_report(y_test, y_pred_catboost)
print("\nClassification Report:")
print(class_report_catboost)

# %% [code]
# LR

# %% [code]
%%time
from sklearn.linear_model import LogisticRegression
from sklearn.model_selection import train_test_split, cross_val_score
from sklearn.metrics import accuracy_score, precision_score, recall_score, f1_score, confusion_matrix, classification_report, roc_auc_score, roc_curve
import matplotlib.pyplot as plt
import seaborn as sns

# Split the data into features (X) and target variable (y)
X = df_selected_features.drop('Class', axis=1)
y = df_selected_features['Class']

# Initialize the Logistic Regression classifier with specified hyperparameters
lr_params = {
    'penalty': 'l2',               # Regularization penalty (l2 norm)
    'C': 1.0,                      # Inverse regularization strength
    'solver': 'liblinear',         # Optimization algorithm for regularization
    'random_state': 42             # Random state for reproducibility
}
clf_lr = LogisticRegression(**lr_params)

# Perform 5-fold cross-validation and compute cross-validation scores
cv_scores = cross_val_score(clf_lr, X, y, cv=5, scoring='accuracy')

print("Cross-Validation Scores:", cv_scores)
print("Mean CV Accuracy:", cv_scores.mean())

# Split the data into training and testing sets
X_train, X_test, y_train, y_test = train_test_split(X, y, test_size=0.2, random_state=42)

# Train the model
clf_lr.fit(X_train, y_train)

# Predict probabilities for the positive class
y_proba_lr = clf_lr.predict_proba(X_test)[:, 1]

# Calculate AUC score
auc_lr = roc_auc_score(y_test, y_proba_lr)
print("AUC:", auc_lr)

# Plot ROC Curve
fpr_lr, tpr_lr, thresholds_lr = roc_curve(y_test, y_proba_lr)
plt.figure(figsize=(8, 6))
plt.plot(fpr_lr, tpr_lr, label='ROC Curve (AUC = {:.2f})'.format(auc_lr))
plt.plot([0, 1], [0, 1], 'k--')  # Random guessing line
plt.xlabel('False Positive Rate')
plt.ylabel('True Positive Rate')
plt.title('ROC Curve - Logistic Regression')
plt.legend()
plt.show()

# Predict the classes for the test set
y_pred_lr = clf_lr.predict(X_test)

# Evaluate the Logistic Regression model
accuracy_lr = accuracy_score(y_test, y_pred_lr)
precision_lr = precision_score(y_test, y_pred_lr)
recall_lr = recall_score(y_test, y_pred_lr)
f1_lr = f1_score(y_test, y_pred_lr)

print("Logistic Regression Model Evaluation:")
print("Accuracy:", accuracy_lr)
print("Precision:", precision_lr)
print("Recall:", recall_lr)
print("F1 Score:", f1_lr)

# Confusion Matrix
conf_matrix_lr = confusion_matrix(y_test, y_pred_lr)
print("\nConfusion Matrix:")
print(conf_matrix_lr)

# Plot confusion matrix
plt.figure(figsize=(8, 6))
sns.heatmap(conf_matrix_lr, annot=True, cmap='Blues', fmt='g', cbar=False)
plt.xlabel('Predicted labels')
plt.ylabel('True labels')
plt.title('Confusion Matrix - Logistic Regression')
plt.show()

# Classification Report
class_report_lr = classification_report(y_test, y_pred_lr)
print("\nClassification Report:")
print(class_report_lr)

# %% [code]
#Stacking

# %% [code]
%%time
from sklearn.model_selection import train_test_split, StratifiedKFold
from sklearn.preprocessing import StandardScaler
from sklearn.ensemble import RandomForestClassifier, StackingClassifier
from sklearn.svm import SVC
from sklearn.linear_model import LogisticRegression
from sklearn.tree import DecisionTreeClassifier
import xgboost as xgb
from catboost import CatBoostClassifier
from sklearn.metrics import accuracy_score, precision_score, recall_score, f1_score, roc_auc_score, confusion_matrix, classification_report

# Split the data into features (X) and target variable (y) using selected features
X = df_selected_features.drop('Class', axis=1)
y = df_selected_features['Class']

# Split the dataset into training and testing sets
X_train, X_test, y_train, y_test = train_test_split(X, y, test_size=0.2, random_state=42)
X_test = X_test.dropna()
y_test = y_test.dropna()

# Normalize the data (optional but recommended for some algorithms)
scaler = StandardScaler()
X_train = scaler.fit_transform(X_train)
X_test = scaler.transform(X_test)

# Create individual classifiers
rf_params = {
    'n_estimators': 100,          # Number of trees in the forest
    'max_depth': 10,              # Maximum depth of each tree
    'min_samples_split': 2,       # Minimum samples required to split an internal node
    'min_samples_leaf': 1,        # Minimum samples required at a leaf node
    'random_state': 42            # Random state for reproducibility
}
rf_classifier = RandomForestClassifier(**rf_params)
svm_params = {
    'kernel': 'rbf',      # Kernel type (you can try different kernels)
    'C': 1.0,             # Regularization parameter
    'gamma': 'scale',     # Kernel coefficient (auto, scale, or a float)
    'random_state': 42    # Random state for reproducibility
}
svm_classifier = SVC(**svm_params)
lr_params = {
    'penalty': 'l2',               # Regularization penalty (l2 norm)
    'C': 1.0,                      # Inverse regularization strength
    'solver': 'liblinear',         # Optimization algorithm for regularization
    'random_state': 42             # Random state for reproducibility
}
lr_classifier = LogisticRegression(**lr_params)
dt_params = {
    'max_depth': 70,
    'min_samples_split': 8,
    'min_samples_leaf': 10,
    'criterion': "entropy"
}
dt_classifier = DecisionTreeClassifier(**dt_params)
xgb_params = {
    'objective': 'binary:logistic',   # Objective function
    'eval_metric': 'logloss',         # Evaluation metric
    'eta': 0.1,                       # Learning rate
    'max_depth': 6,                   # Maximum depth of each tree
    'subsample': 0.8,                 # Subsample ratio of the training instances
    'colsample_bytree': 0.8,          # Subsample ratio of columns when constructing each tree
    'seed': 42                        # Random seed for reproducibility
}
xgb_classifier = xgb.XGBClassifier(**xgb_params)
catboost_params = {
    'iterations': 200,       # Increase number of iterations
    'learning_rate': 0.07,    # Lower learning rate for more stable training
    'depth': 10,               # Increase depth for more complex trees
    'l2_leaf_reg': 1.0,       # Regularization parameter for L2 regularization
    'random_state': 42        # Random state for reproducibility
}
catboost_classifier = CatBoostClassifier(**catboost_params)

# Create a stacking classifier with Random Forest as the meta-classifier
stacking_classifier = StackingClassifier(
    estimators=[
        ('Random Forest', rf_classifier),
        ('SVM', svm_classifier),
        ('Logistic Regression', lr_classifier),
        ('Decision Tree', dt_classifier),
        ('XGBoost', xgb_classifier),
        ('CatBoost', catboost_classifier)
    ],
    final_estimator=RandomForestClassifier(n_estimators=100, random_state=42),
    cv=StratifiedKFold(n_splits=5),
)

# Fit the stacking classifier on the training data
stacking_classifier.fit(X_train, y_train)

# Make predictions on the test set
y_pred = stacking_classifier.predict(X_test)

# Evaluate the stacking model
accuracy = accuracy_score(y_test, y_pred)
precision = precision_score(y_test, y_pred)
recall = recall_score(y_test, y_pred)
f1 = f1_score(y_test, y_pred)
roc_auc = roc_auc_score(y_test, y_pred)
conf_matrix = confusion_matrix(y_test, y_pred)
class_report = classification_report(y_test, y_pred)

print("Accuracy:", accuracy)
print("Precision:", precision)
print("Recall:", recall)
print("F1 Score:", f1)
print("ROC AUC Score:", roc_auc)
print("\nConfusion Matrix:\n", conf_matrix)
print("\nClassification Report:\n", class_report)

# %% [code]
import numpy as np
from sklearn.model_selection import StratifiedKFold
from scipy.stats import ttest_rel

# Define classifiers
classifiers = {
    'Random Forest': rf_classifier,
    'SVM': svm_classifier,
    'Logistic Regression': lr_classifier,
    'Decision Tree': dt_classifier,
    'XGBoost': xgb_classifier,
    'CatBoost': catboost_classifier,
    'Stacking': stacking_classifier
}

# Initialize storage
f1_scores = {name: [] for name in classifiers.keys()}

# 5-Fold Stratified Cross-Validation
skf = StratifiedKFold(n_splits=5, shuffle=True, random_state=42)

for train_index, test_index in skf.split(X, y):
    X_fold_train, X_fold_test = X.iloc[train_index], X.iloc[test_index]
    y_fold_train, y_fold_test = y.iloc[train_index], y.iloc[test_index]
    
    # Scaling
    scaler = StandardScaler()
    X_fold_train = scaler.fit_transform(X_fold_train)
    X_fold_test = scaler.transform(X_fold_test)
    
    for name, clf in classifiers.items():
        clf.fit(X_fold_train, y_fold_train)
        y_pred = clf.predict(X_fold_test)
        f1 = f1_score(y_fold_test, y_pred)
        f1_scores[name].append(f1)

# Convert to arrays
for name in f1_scores:
    f1_scores[name] = np.array(f1_scores[name])

# Example: Paired t-test between Stacking and Random Forest
t_stat, p_value = ttest_rel(f1_scores['Stacking'], f1_scores['Random Forest'])

print("Paired t-test between Stacking and Random Forest:")
print(f"t-statistic = {t_stat:.4f}, p-value = {p_value:.4f}")

# Repeat for other models
for model_name in classifiers.keys():
    if model_name != 'Stacking':
        t_stat, p_value = ttest_rel(f1_scores['Stacking'], f1_scores[model_name])
        print(f"Paired t-test between Stacking and {model_name}: t-statistic = {t_stat:.4f}, p-value = {p_value:.4f}")

# Optional: print 95% confidence interval of difference
import scipy.stats as stats

def confidence_interval(data1, data2, confidence=0.95):
    differences = data1 - data2
    mean_diff = np.mean(differences)
    se_diff = stats.sem(differences)
    ci = stats.t.interval(confidence, len(differences)-1, loc=mean_diff, scale=se_diff)
    return ci

for model_name in classifiers.keys():
    if model_name != 'Stacking':
        ci = confidence_interval(f1_scores['Stacking'], f1_scores[model_name])
        print(f"95% CI of F1 difference (Stacking - {model_name}): {ci}")

# %% [code]
#voting

# %% [code]
from sklearn.ensemble import VotingClassifier
from sklearn.model_selection import train_test_split
from sklearn.metrics import accuracy_score, precision_score, recall_score, f1_score, roc_auc_score, roc_curve, confusion_matrix, classification_report
import matplotlib.pyplot as plt
import seaborn as sns

# Assuming df_selected_features contains the selected features and the target variable 'Class'

# Split the data into features (X) and target variable (y)
X = df_selected_features.drop('Class', axis=1)
y = df_selected_features['Class']

# Split the data into training and testing sets
X_train, X_test, y_train, y_test = train_test_split(X, y, test_size=0.2, random_state=42)

# Initialize base models with probability=True
base_models = [
    ('DT', clf),
    ('RF', clf_rf),
    ('SVM', SVC(probability=True)),  # Specify probability=True for SVC
    ('XGBoost', clf_xgb),
    ('CatBoost', clf_catboost),
    ('LR', clf_lr)
]

# Initialize Voting Classifier
voting_clf = VotingClassifier(estimators=base_models, voting='soft')

# Train the Voting Classifier
voting_clf.fit(X_train, y_train)

# Predict probabilities for the positive class
y_probs_ensemble = voting_clf.predict_proba(X_test)[:, 1]

# Calculate AUC-ROC
auc_roc_ensemble = roc_auc_score(y_test, y_probs_ensemble)
print("AUC-ROC Score (Ensemble):", auc_roc_ensemble)

# Plot ROC Curve
fpr_ensemble, tpr_ensemble, thresholds_ensemble = roc_curve(y_test, y_probs_ensemble)
plt.figure(figsize=(8, 6))
plt.plot(fpr_ensemble, tpr_ensemble, label='ROC Curve (AUC = {:.2f})'.format(auc_roc_ensemble))
plt.plot([0, 1], [0, 1], 'k--')  # Random guessing line
plt.xlabel('False Positive Rate')
plt.ylabel('True Positive Rate')
plt.title('ROC Curve - Ensemble')
plt.legend()
plt.show()

# Predict the classes for the test set
y_pred_ensemble = voting_clf.predict(X_test)

# Evaluate the ensemble model
accuracy_ensemble = accuracy_score(y_test, y_pred_ensemble)
precision_ensemble = precision_score(y_test, y_pred_ensemble)
recall_ensemble = recall_score(y_test, y_pred_ensemble)
f1_ensemble = f1_score(y_test, y_pred_ensemble)

print("\nEnsemble Model Evaluation:")
print("Accuracy:", accuracy_ensemble)
print("Precision:", precision_ensemble)
print("Recall:", recall_ensemble)
print("F1 Score:", f1_ensemble)

# Display the selected features
print("Selected Features:")
print(df_selected_features.columns)

# Confusion Matrix
conf_matrix_ensemble = confusion_matrix(y_test, y_pred_ensemble)
print("\nConfusion Matrix:")
print(conf_matrix_ensemble)

# Plot confusion matrix
plt.figure(figsize=(8, 6))
sns.heatmap(conf_matrix_ensemble, annot=True, cmap='Blues', fmt='g', cbar=False)
plt.xlabel('Predicted labels')
plt.ylabel('True labels')
plt.title('Confusion Matrix - Ensemble')
plt.show()

# Classification Report
class_report_ensemble = classification_report(y_test, y_pred_ensemble)
print("\nClassification Report:")
print(class_report_ensemble)

# %% [code]
# Subspace Random ensemble

# %% [code]
from sklearn.model_selection import train_test_split, StratifiedKFold
from sklearn.preprocessing import StandardScaler
from sklearn.ensemble import RandomForestClassifier, BaggingClassifier
from sklearn.svm import SVC
from sklearn.linear_model import LogisticRegression
from sklearn.tree import DecisionTreeClassifier
import xgboost as xgb
from catboost import CatBoostClassifier
from sklearn.metrics import accuracy_score, precision_score, recall_score, f1_score, roc_auc_score, confusion_matrix, classification_report

# Split the data into features (X) and target variable (y) using selected features
X = df_selected_features.drop('Class', axis=1)
y = df_selected_features['Class']

# Split the dataset into training and testing sets
X_train, X_test, y_train, y_test = train_test_split(X, y, test_size=0.2, random_state=42)
X_test = X_test.dropna()
y_test = y_test.dropna()

# Normalize the data (optional but recommended for some algorithms)
scaler = StandardScaler()
X_train = scaler.fit_transform(X_train)
X_test = scaler.transform(X_test)

# Create individual classifiers
rf_params = {
    'n_estimators': 100,          # Number of trees in the forest
    'max_depth': 10,              # Maximum depth of each tree
    'min_samples_split': 2,       # Minimum samples required to split an internal node
    'min_samples_leaf': 1,        # Minimum samples required at a leaf node
    'random_state': 42            # Random state for reproducibility
}
rf_classifier = RandomForestClassifier(**rf_params)

svm_params = {
    'kernel': 'rbf',      # Kernel type (you can try different kernels)
    'C': 1.0,             # Regularization parameter
    'gamma': 'scale',     # Kernel coefficient (auto, scale, or a float)
    'random_state': 42    # Random state for reproducibility
}
svm_classifier = SVC(**svm_params)

lr_params = {
    'penalty': 'l2',               # Regularization penalty (l2 norm)
    'C': 1.0,                      # Inverse regularization strength
    'solver': 'liblinear',         # Optimization algorithm for regularization
    'random_state': 42             # Random state for reproducibility
}
lr_classifier = LogisticRegression(**lr_params)

dt_params = {
    'max_depth': 70,
    'min_samples_split': 8,
    'min_samples_leaf': 10,
    'criterion': "entropy"
}
dt_classifier = DecisionTreeClassifier(**dt_params)

xgb_params = {
    'objective': 'binary:logistic',   # Objective function
    'eval_metric': 'logloss',         # Evaluation metric
    'eta': 0.1,                       # Learning rate
    'max_depth': 6,                   # Maximum depth of each tree
    'subsample': 0.8,                 # Subsample ratio of the training instances
    'colsample_bytree': 0.8,          # Subsample ratio of columns when constructing each tree
    'seed': 42                        # Random seed for reproducibility
}
xgb_classifier = xgb.XGBClassifier(**xgb_params)

catboost_params = {
    'iterations': 1000,       # Increase number of iterations
    'learning_rate': 0.05,    # Lower learning rate for more stable training
    'depth': 8,               # Increase depth for more complex trees
    'l2_leaf_reg': 1.0,       # Regularization parameter for L2 regularization
    'random_state': 42        # Random state for reproducibility
}
catboost_classifier = CatBoostClassifier(**catboost_params)

# Create a Bagging classifier with Random Forest as the base estimator
random_subspace_classifier = BaggingClassifier(
    base_estimator=rf_classifier,
    n_estimators=10,           # Number of base estimators
    max_samples=1.0,            # Sample ratio of training instances
    max_features=0.5,           # Feature ratio (random subspace)
    random_state=42            # Random state for reproducibility
)

# Fit the random subspace classifier on the training data
random_subspace_classifier.fit(X_train, y_train)

# Make predictions on the test set
y_pred = random_subspace_classifier.predict(X_test)

# Evaluate the random subspace model
accuracy = accuracy_score(y_test, y_pred)
precision = precision_score(y_test, y_pred)
recall = recall_score(y_test, y_pred)
f1 = f1_score(y_test, y_pred)
roc_auc = roc_auc_score(y_test, y_pred)
conf_matrix = confusion_matrix(y_test, y_pred)
class_report = classification_report(y_test, y_pred)

print("Accuracy:", accuracy)
print("Precision:", precision)
print("Recall:", recall)
print("F1 Score:", f1)
print("ROC AUC Score:", roc_auc)
print("\nConfusion Matrix:\n", conf_matrix)
print("\nClassification Report:\n", class_report)

# %% [code]
#Bagging 

# %% [code]
from sklearn.model_selection import train_test_split, StratifiedKFold
from sklearn.preprocessing import StandardScaler
from sklearn.ensemble import RandomForestClassifier, BaggingClassifier
from sklearn.svm import SVC
from sklearn.linear_model import LogisticRegression
from sklearn.tree import DecisionTreeClassifier
import xgboost as xgb
from catboost import CatBoostClassifier
from sklearn.metrics import accuracy_score, precision_score, recall_score, f1_score, roc_auc_score, confusion_matrix, classification_report

# Split the data into features (X) and target variable (y) using selected features
X = df_selected_features.drop('Class', axis=1)
y = df_selected_features['Class']

# Split the dataset into training and testing sets
X_train, X_test, y_train, y_test = train_test_split(X, y, test_size=0.2, random_state=42)
X_test = X_test.dropna()
y_test = y_test.dropna()

# Normalize the data (optional but recommended for some algorithms)
scaler = StandardScaler()
X_train = scaler.fit_transform(X_train)
X_test = scaler.transform(X_test)

# Create individual classifiers
rf_params = {
    'n_estimators': 100,          # Number of trees in the forest
    'max_depth': 10,              # Maximum depth of each tree
    'min_samples_split': 2,       # Minimum samples required to split an internal node
    'min_samples_leaf': 1,        # Minimum samples required at a leaf node
    'random_state': 42            # Random state for reproducibility
}
rf_classifier = RandomForestClassifier(**rf_params)

svm_params = {
    'kernel': 'rbf',      # Kernel type (you can try different kernels)
    'C': 1.0,             # Regularization parameter
    'gamma': 'scale',     # Kernel coefficient (auto, scale, or a float)
    'random_state': 42    # Random state for reproducibility
}
svm_classifier = SVC(**svm_params)

lr_params = {
    'penalty': 'l2',               # Regularization penalty (l2 norm)
    'C': 1.0,                      # Inverse regularization strength
    'solver': 'liblinear',         # Optimization algorithm for regularization
    'random_state': 42             # Random state for reproducibility
}
lr_classifier = LogisticRegression(**lr_params)

dt_params = {
    'max_depth': 70,
    'min_samples_split': 8,
    'min_samples_leaf': 10,
    'criterion': "entropy"
}
dt_classifier = DecisionTreeClassifier(**dt_params)

xgb_params = {
    'objective': 'binary:logistic',   # Objective function
    'eval_metric': 'logloss',         # Evaluation metric
    'eta': 0.1,                       # Learning rate
    'max_depth': 6,                   # Maximum depth of each tree
    'subsample': 0.8,                 # Subsample ratio of the training instances
    'colsample_bytree': 0.8,          # Subsample ratio of columns when constructing each tree
    'seed': 42                        # Random seed for reproducibility
}
xgb_classifier = xgb.XGBClassifier(**xgb_params)

catboost_params = {
    'iterations': 1000,       # Increase number of iterations
    'learning_rate': 0.05,    # Lower learning rate for more stable training
    'depth': 8,               # Increase depth for more complex trees
    'l2_leaf_reg': 1.0,       # Regularization parameter for L2 regularization
    'random_state': 42        # Random state for reproducibility
}
catboost_classifier = CatBoostClassifier(**catboost_params)

# Create a Bagging classifier with Decision Tree as the base estimator
bagging_classifier = BaggingClassifier(
    base_estimator=rf_classifier,
    n_estimators=10,           # Number of base estimators
    max_samples=1.0,            # Sample ratio of training instances
    max_features=1.0,           # Feature ratio (use all features)
    random_state=42            # Random state for reproducibility
)

# Fit the bagging classifier on the training data
bagging_classifier.fit(X_train, y_train)

# Make predictions on the test set
y_pred = bagging_classifier.predict(X_test)

# Evaluate the bagging model
accuracy = accuracy_score(y_test, y_pred)
precision = precision_score(y_test, y_pred)
recall = recall_score(y_test, y_pred)
f1 = f1_score(y_test, y_pred)
roc_auc = roc_auc_score(y_test, y_pred)
conf_matrix = confusion_matrix(y_test, y_pred)
class_report = classification_report(y_test, y_pred)

print("Accuracy:", accuracy)
print("Precision:", precision)
print("Recall:", recall)
print("F1 Score:", f1)
print("ROC AUC Score:", roc_auc)
print("\nConfusion Matrix:\n", conf_matrix)
print("\nClassification Report:\n", class_report)

# %% [code]
