# Supplementary material for: Enhancing credit card fraud detection with a stacking-based hybrid machine learning approach
Source: PeerJ Comput Sci. 2025 Sep 2;11:e3007. doi: 10.7717/peerj-cs.3007 (PMC12453863; doi:10.7717/peerj-cs.3007)
Supplement: Supplemental Information 2 [file peerj-cs-11-3007-s002.txt]

Credit Card Cyber Fraud Detection Using Machine Learning: Stacking Hybrid ML Model

Overview

This project focuses on detecting credit card fraud using a novel stacking hybrid machine learning model enhanced by advanced resampling techniques to tackle class imbalance. The dataset contains an imbalanced distribution between fraudulent and non-fraudulent transactions. The project leverages multiple classifiers in a stacking ensemble to optimize model performance and ensure robust fraud detection.
Project Structure

�	Data Preprocessing:

1. Handling of the class imbalance problem using SMOTE, Tomek Links, and ENN.
2. Standardization and normalization using StandardScaler and MinMaxScaler.
3. Dimensionality reduction and feature selection for improving model efficiency.

�	Stacking Hybrid Model

Base classifiers:
Random Forest (RF)
Support Vector Machine (SVM)
Logistic Regression (LR)
Decision Tree (DT)
XGBoost
CatBoost
Meta-classifier: Random Forest for enhanced prediction.

�	Evaluation Metrics:

1. Precision, Recall, F1-Score, ROC-AUC: Emphasized to gauge the ability of models to correctly identify fraud while minimizing false positives and false negatives.
Key Features
1- Imbalanced Data Handling: Resampling strategies (oversampling and undersampling) ensure models can effectively detect the minority class (fraudulent transactions) despite a significant class imbalance.
2- Advanced Visualization: Heatmaps and feature box plots to explore correlations and distributions of features against fraud classes.
3- Comprehensive Model Evaluation: Includes cross-validation, confusion matrix analysis, ROC curves, and precision-recall trade-offs for robust model assessment.
4- Model Persistence: Trained models are saved using pickle for easy reuse in production environments.

Code Highlights

%%time
from sklearn.model_selection import train_test_split, StratifiedKFold
from sklearn.preprocessing import StandardScaler
from sklearn.ensemble import RandomForestClassifier, StackingClassifier
from sklearn.svm import SVC
from sklearn.linear_model import LogisticRegression
from sklearn.tree import DecisionTreeClassifier
import xgboost as xgb
from catboost import CatBoostClassifier
from sklearn.metrics import accuracy_score, precision_score, recall_score, f1_score, roc_auc_score, confusion_matrix, classification_report

# Split the data into features (X) and target variable (y) using selected features
X = df_selected_features.drop('Class', axis=1)
y = df_selected_features['Class']

# Split the dataset into training and testing sets
X_train, X_test, y_train, y_test = train_test_split(X, y, test_size=0.2, random_state=42)
X_test = X_test.dropna()
y_test = y_test.dropna()

# Normalize the data (optional but recommended for some algorithms)
scaler = StandardScaler()
X_train = scaler.fit_transform(X_train)
X_test = scaler.transform(X_test)

# Create individual classifiers
rf_params = {
    'n_estimators': 100,          # Number of trees in the forest
    'max_depth': 10,              # Maximum depth of each tree
    'min_samples_split': 2,       # Minimum samples required to split an internal node
    'min_samples_leaf': 1,        # Minimum samples required at a leaf node
    'random_state': 42            # Random state for reproducibility
}
rf_classifier = RandomForestClassifier(**rf_params)
svm_params = {
    'kernel': 'rbf',      # Kernel type (you can try different kernels)
    'C': 1.0,             # Regularization parameter
    'gamma': 'scale',     # Kernel coefficient (auto, scale, or a float)
    'random_state': 42    # Random state for reproducibility
}
svm_classifier = SVC(**svm_params)
lr_params = {
    'penalty': 'l2',               # Regularization penalty (l2 norm)
    'C': 1.0,                      # Inverse regularization strength
    'solver': 'liblinear',         # Optimization algorithm for regularization
    'random_state': 42             # Random state for reproducibility
}
lr_classifier = LogisticRegression(**lr_params)
dt_params = {
    'max_depth': 70,
    'min_samples_split': 8,
    'min_samples_leaf': 10,
    'criterion': "entropy"
}
dt_classifier = DecisionTreeClassifier(**dt_params)
xgb_params = {
    'objective': 'binary:logistic',   # Objective function
    'eval_metric': 'logloss',         # Evaluation metric
    'eta': 0.1,                       # Learning rate
    'max_depth': 6,                   # Maximum depth of each tree
    'subsample': 0.8,                 # Subsample ratio of the training instances
    'colsample_bytree': 0.8,          # Subsample ratio of columns when constructing each tree
    'seed': 42                        # Random seed for reproducibility
}
xgb_classifier = xgb.XGBClassifier(**xgb_params)
catboost_params = {
    'iterations': 190,       # Increase number of iterations
    'learning_rate': 0.07,    # Lower learning rate for more stable training
    'depth': 8,               # Increase depth for more complex trees
    'l2_leaf_reg': 1.0,       # Regularization parameter for L2 regularization
    'random_state': 42        # Random state for reproducibility
}
catboost_classifier = CatBoostClassifier(**catboost_params)

# Create a stacking classifier with Random Forest as the meta-classifier
stacking_classifier = StackingClassifier(
    estimators=[
        ('Random Forest', rf_classifier),
        ('SVM', svm_classifier),
        ('Logistic Regression', lr_classifier),
        ('Decision Tree', dt_classifier),
        ('XGBoost', xgb_classifier),
        ('CatBoost', catboost_classifier)
    ],
    final_estimator=RandomForestClassifier(n_estimators=100, random_state=42),
    cv=StratifiedKFold(n_splits=5),
)

# Fit the stacking classifier on the training data
stacking_classifier.fit(X_train, y_train)

# Make predictions on the test set
y_pred = stacking_classifier.predict(X_test)

# Evaluate the stacking model
accuracy = accuracy_score(y_test, y_pred)
precision = precision_score(y_test, y_pred)
recall = recall_score(y_test, y_pred)
f1 = f1_score(y_test, y_pred)
roc_auc = roc_auc_score(y_test, y_pred)
conf_matrix = confusion_matrix(y_test, y_pred)
class_report = classification_report(y_test, y_pred)

print("Accuracy:", accuracy)
print("Precision:", precision)
print("Recall:", recall)
print("F1 Score:", f1)
print("ROC AUC Score:", roc_auc)
print("\nConfusion Matrix:\n", conf_matrix)
print("\nClassification Report:\n", class_report)
Requirements

Python 3.x
Libraries: numpy, pandas, scikit-learn, seaborn, matplotlib, tensorflow, imblearn

Usage
1.	Clone the repository and navigate to the project directory.
2.	Install the required dependencies.
3.	Load the creditcardfull.csv dataset.
4.	Run the Jupyter Notebook to preprocess the data, train the model, and evaluate its performance.

Conclusion

This project presents a novel stacking hybrid ML model tailored for cyber fraud detection in credit card transactions. It leverages a diverse range of algorithms: RF, SVM, LR, DT, XGBoost, and CatBoost, while offering detailed insights into data pre-processing, feature engineering, and model evaluation. Six distinct ML algorithms were rigorously tested on multiple performance metrics, with CatBoost achieving the highest F1 score of 86.36%, effectively minimizing false positives and negatives. Given class imbalances, prioritizing the F1 score provided a nuanced assessment of model effectiveness. The stacking hybrid ML model, combining predictions from base classifiers through a meta-classifier, achieved the highest F1 score of 88.14%, surpassing individual models and other ensemble techniques. Among alternative ensembles, Voting achieved a respectable F1 score of 85.06%, while Subspace Random and Bagging were lower at 82.56% and 83.72%. Stacking outperformed these approaches, indicating its efficacy in accurately identifying fraudulent and non-fraudulent transactions. The study�s choice of stacking underscored its advantages over other ensemble techniques, marking it as the most effective method for fraud detection.
